# Supplementary material for: Genotyping and Antibiotic Resistance Traits in Campylobacter jejuni and coli From Pigs and Wild Boars in Italy
Source: Front Cell Infect Microbiol. 2020 Oct 15;10:592512. doi: 10.3389/fcimb.2020.592512 (PMC7593542; doi:10.3389/fcimb.2020.592512)
Supplement: Supplementary Table 1 — List of pig and wild boar isolates with MLST and AMR genes profiles, phenotypic resistance and mutations. [file Table_1.xlsx]

## Sheet: Foglio1
Genpat	ID	Host	Campylobacter Species	Clonal complex	ST	CIP (μg/mL)	ERY (μg/mL)	GEN (μg/mL)	NAL (μg/mL)	STR (μg/mL)	TET (μg/mL)	Mutations	ARG
2016.TE.22348.1.29	1	PIG	Campylobacter_coli	828	1586	16	1	2	64	4	64	gyrA_T86I	tet(O)-cmeA-cmeB-cmeC-cmeR
2016.TE.22348.1.30	2	PIG	Campylobacter_coli	828	1586	16	1	2	64	4	64	gyrA_T86I	tet(O)-cmeA-cmeB-cmeC-cmeR
2016.TE.22348.1.31	3	PIG	Campylobacter_coli	828	1586	16	1	1	64	4	64	gyrA_T86I	tet(O)-cmeA-cmeB-cmeC-cmeR
2016.TE.22348.1.32	4	PIG	Campylobacter_coli	828	825	16	1	2	64	4	1	gyrA_T86I	cmeA-cmeB
2016.TE.22348.1.33	5	PIG	Campylobacter_coli	828	825	16	1	2	64	4	32	gyrA_T86I	cmeA-cmeB-cmeC-cmeR
2016.TE.22348.1.34	6	PIG	Campylobacter_coli	828	825	16	1	2	64	4	64	gyrA_T86I	cmeA-cmeB-cmeC-cmeR
2016.TE.22348.1.35*	7	PIG	Campylobacter_coli	NF	10304	16	1	1	64	4	64		OXA-61-cmeA-cmeB-cmeC-cmeR
2016.TE.22348.1.36*	8	PIG	Campylobacter_coli	NF	10304	16	1	1	64	4	64		OXA-61
2016.TE.22348.1.37*	9	PIG	Campylobacter_coli	NF	10304	16	1	1	64	4	64		OXA-61-cmeA-cmeB-cmeC-cmeR
2017.TE.2432.1.30	10	PIG	Campylobacter_coli	828	1417	8	1	0.5	64	16	64	gyrA_T86I	tet(O)-cmeA-cmeB-cmeC-cmeR
2017.TE.2432.1.31	11	PIG	Campylobacter_coli	828	1417	16	1	1	64	4	64	gyrA_T86I	tet(O)-cmeA-cmeB-cmeC-cmeR
2017.TE.2432.1.32	12	PIG	Campylobacter_coli	828	825	16	1	0.5	64	16	64	gyrA_T86I	cmeA-cmeB-cmeC-cmeR
2017.TE.2432.1.33	13	PIG	Campylobacter_coli	828	6181	0.12	1	1	8	16	64		OXA-61-tet(O)-cmeA-cmeB-cmeC-cmeR
2017.TE.2432.1.34	14	PIG	Campylobacter_coli	828	1446	16	128	1	64	16	64	gyrA_T86I; 23S_A2075G	tet(O)-cmeA-cmeB-cmeC-cmeR
2017.TE.2432.1.35	15	PIG	Campylobacter_coli	828	1446	16	128	1	64	4	64	gyrA_T86I; 23S_A2075G	tet(O)-cmeA-cmeB-cmeC-cmeR
2018.TE.13970.1.11	16	PIG	Campylobacter_coli	NF	5945	0.5	0.5	2	64	16	16	23S_A2075G	OXA-61-tet(O)-cmeA-cmeB-cmeC-cmeR
2018.TE.13970.1.12	17	PIG	Campylobacter_coli	NF	5945	0.25	32	1	8	16	16		OXA-61-tet(O)-cmeA-cmeB-cmeC-cmeR
2018.TE.13970.1.13	18	PIG	Campylobacter_coli	828	890	0.12	2	1	16	16	16		OXA-61-cmeA
2018.TE.13970.1.14	19	PIG	Campylobacter_coli	828	854	4	32	0.5	64	16	16	gyrA_T86I	OXA-61-cmeA
2018.TE.13970.1.15	20	PIG	Campylobacter_coli	828	854	4	0.5	1	64	16	16	gyrA_T86I	OXA-61-cmeA
2018.TE.13970.1.16	21	PIG	Campylobacter_coli	NF	1617	4	32	0.5	64	16	16	gyrA_T86I; 23S_A2075G	tet(O)-cmeA-cmeB-cmeC-cmeR
2018.TE.13970.1.17	22	PIG	Campylobacter_coli	NF	1591	4	0.5	0.5	64	16	16	gyrA_T86I
2018.TE.13970.1.18	23	PIG	Campylobacter_coli	NF	1591	4	0.5	1	64	16	16	gyrA_T86I
2018.TE.13970.1.19	24	PIG	Campylobacter_coli	NF	1591	4	32	0.5	64	16	16	gyrA_T86I	cmeA
2018.TE.13970.1.2	25	PIG	Campylobacter_coli	NF	1591	4	0.5	16	64	8	16	gyrA_T86I	OXA-61-cmeA
2018.TE.13970.1.20*	26	PIG	Campylobacter_coli	NF	10319	4	1	16	64	16	16	gyrA_T86I	tet(O)-cmeA-cmeB-cmeC-cmeR
2018.TE.13970.1.21	27	PIG	Campylobacter_coli	828	854	0.06	1	1	4	16	16		APH(3')-tet(O)-cmeA-cmeB-cmeC-cmeR
2018.TE.13970.1.22	28	PIG	Campylobacter_coli	828	854	4	2	1	64	16	16		tet(O)-cmeA-cmeB-cmeC-cmeR
2018.TE.13970.1.23*	29	PIG	Campylobacter_coli	NF	10322	4	1	1	64	16	16	gyrA_T86I	OXA-61-cmeA-cmeB-cmeC-cmeR
2018.TE.13970.1.24	30	PIG	Campylobacter_coli	828	828	4	32	4	64	16	16
2018.TE.13970.1.25	31	PIG	Campylobacter_coli	828	9264	4	32	0.5	64	16	16	gyrA_T86I; 23S_A2075G	tet(O)-cmeA-cmeB-cmeC-cmeR
2018.TE.13970.1.26	32	PIG	Campylobacter_coli	NF	1617	4	32	0.5	64	16	16	gyrA_T86I; 23S_A2075G	tet(O)-cmeA-cmeB-cmeC-cmeR
2018.TE.13970.1.28	33	PIG	Campylobacter_coli	828	829	4	1	1	64	16	16	gyrA_T86I	OXA-61-tet(O)-cmeA-cmeB-cmeC-cmeR
2018.TE.13970.1.29	34	PIG	Campylobacter_coli	828	854	4	1	16	64	16	16	gyrA_T86I	OXA-61-tet(O)-cmeA-cmeB-cmeC-cmeR
2018.TE.13970.1.3	35	PIG	Campylobacter_coli	1150	5392	0.25	0.5	0.5	4	16	16	gyrA_T86I	OXA-61-cmeA-cmeB-cmeC-cmeR
2018.TE.13970.1.30	36	PIG	Campylobacter_coli	828	1624	4	32	1	64	16	16	gyrA_T86I	APH(3')-cmeA-cmeB-cmeC-cmeR
2018.TE.13970.1.31	37	PIG	Campylobacter_coli	828	9264	4	32	1	64	16	16	gyrA_T86I; 23S_A2075G	tet(O)-cmeA-cmeB-cmeC-cmeR
2018.TE.13970.1.32	38	PIG	Campylobacter_coli	828	9264	4	2	1	64	16	16	gyrA_T86I; 23S_A2075G	tet(O)-cmeA-cmeB-cmeC-cmeR
2018.TE.13970.1.34*	39	PIG	Campylobacter_coli	NF	10323	4	32	1	64	16	16	gyrA_T86I	OXA-61-tet(O)-cmeA-cmeB-cmeC-cmeR
2018.TE.13970.1.35	40	PIG	Campylobacter_coli	828	854	0.12	1	1	8	16	16		tet(O)-cmeA-cmeB-cmeC-cmeR
2018.TE.13970.1.36	41	PIG	Campylobacter_coli	828	4086	0.12	0.5	2	8	16	16		tet(O)-cmeA-cmeB-cmeC-cmeR
2018.TE.13970.1.37	42	PIG	Campylobacter_coli	828	854	0.25	4	1	8	16	16		APH(3')-OXA-61
2018.TE.13970.1.38	43	PIG	Campylobacter_coli	NF	9276	4	1	1	64	16	16	rpsL_K88R	tet(O)-cmeA-cmeB-cmeC-cmeR
2018.TE.13970.1.39	44	PIG	Campylobacter_coli	828	1016	4	32	0.5	64	16	16		OXA-61
2018.TE.13970.1.4	45	PIG	Campylobacter_coli	828	854	4	2	16	64	16	16	gyrA_T86I
2018.TE.13970.1.40	46	PIG	Campylobacter_coli	NF	1109	0.06	1	1	4	16	16	gyrA_T86I; 23S_A2075G	OXA-61-cmeA-cmeB-cmeC-cmeR
2018.TE.13970.1.41	47	PIG	Campylobacter_coli	828	2507	36	1	1	8	16	16		APH(3')-cmeA
2018.TE.13970.1.42	48	PIG	Campylobacter_coli	828	1016	0.25	32	2	16	16	16		cmeA-cmeB-cmeC-cmeR
2018.TE.13970.1.43	49	PIG	Campylobacter_coli	828	1130	68	32	1	16	16	16		tet(O)-cmeA-cmeB-cmeC-cmeR
2018.TE.13970.1.44	50	PIG	Campylobacter_coli	828	1130	68	32	1	64	16	16		tet(O)-cmeA-cmeB-cmeC-cmeR
2018.TE.13970.1.45	51	PIG	Campylobacter_coli	828	888	4	32	1	64	4	16	gyrA_T86I; 23S_A2075G	tet(O)-cmeA-cmeB-cmeC-cmeR
2018.TE.13970.1.46	52	PIG	Campylobacter_coli	828	7022	4	32	16	64	16	16	gyrA_T86I; 23S_A2075G	OXA-61-tet(O)-cmeA-cmeB-cmeC-cmeR
2018.TE.13970.1.47	53	PIG	Campylobacter_coli	828	1130	68	32	0.5	64	16	16		tet(O)-cmeA-cmeB-cmeC-cmeR
2018.TE.13970.1.48	54	PIG	Campylobacter_coli	828	1113	4	32	16	64	16	16	gyrA_T86I; 23S_A2075G	OXA-61-cmeA-cmeB-cmeC-cmeR
2018.TE.13970.1.49*	55	PIG	Campylobacter_coli	NF	10305	4	32	1	64	16	16	gyrA_T86I; 23S_A2075G	APH(3')
2018.TE.13970.1.50	56	PIG	Campylobacter_coli	828	9264	4	32	0.5	64	16	16		cmeA
2018.TE.13970.1.51*	57	PIG	Campylobacter_coli	NF	10324	4	1	1	64	16	16	gyrA_T86I	OXA-61
2018.TE.13970.1.52*	58	PIG	Campylobacter_coli	NF	10325	0.12	2	1	16	16	16	gyrA_T86I; 23S_A2075G	OXA-61-tet(O)-cmeA-cmeB-cmeC-cmeR
2018.TE.13970.1.53*	59	PIG	Campylobacter_jejuni	NF	10326	0.12	2	1	16	16	16		tet(O)-cmeA-cmeB-cmeC-cmeR
2018.TE.13970.1.54	60	PIG	Campylobacter_coli	828	1624	4	2	16	64	16	16	gyrA_T86I	APH(3')-cmeA
2018.TE.13970.1.55	61	PIG	Campylobacter_coli	NF	9283	0.12	32	0.5	4	16	16		OXA-61-tet(O)-cmeA-cmeB-cmeC-cmeR
2018.TE.13970.1.57	62	PIG	Campylobacter_coli	828	9284	4	0.5	0.5	64	16	16	gyrA_T86I	OXA-61-tet(O)-cmeA-cmeB-cmeC-cmeR
2018.TE.13970.1.58	63	PIG	Campylobacter_coli	828	1068	4	0.5	16	64	16	16		OXA-61-cmeA
2018.TE.13970.1.6	64	PIG	Campylobacter_coli	828	1117	17	2	1	4	16	1		OXA-61-cmeA-cmeB-cmeC-cmeR
2018.TE.13970.1.61	65	PIG	Campylobacter_coli	828	9264	4	0.5	0.5	64	16	16	gyrA_T86I; 23S_A2075G
2018.TE.13970.1.63	66	PIG	Campylobacter_coli	828	1117	17	2	1	4	16	0.5		OXA-61
2018.TE.13970.1.64*	67	PIG	Campylobacter_coli	NF	10327	4	32	0.12	64	2	16	gyrA_T86I; 23S_A2075G	OXA-61-tet(O)-cmeA-cmeB-cmeC-cmeR
2018.TE.13970.1.65	68	PIG	Campylobacter_coli	828	1117	17	0.5	16	64	16	16		OXA-61-cmeA-cmeB-cmeC-cmeR
2018.TE.13970.1.69	69	PIG	Campylobacter_coli	828	854	4	0.5	0.5	64	4	16	gyrA_T86I	tet(O)-cmeA-cmeB-cmeC-cmeR
2018.TE.13970.1.72	70	PIG	Campylobacter_coli	828	854	4	0.5	0.5	64	16	16	gyrA_T86I
2018.TE.13970.1.8	71	PIG	Campylobacter_coli	828	828	0.06	0.5	1	4	16	16		OXA-61-cmeA-cmeB-cmeC-cmeR
2018.TE.13970.1.9	72	PIG	Campylobacter_coli	828	1058	4	32	1	64	16	16	gyrA_T86I; 23S_A2075G	OXA-61-tet(O)-cmeA-cmeB-cmeC-cmeR
2018.TE.15560.1.10*	73	PIG	Campylobacter_coli	NF	10328	0.12	1	1	16	16	4		OXA-61-cmeA
2018.TE.15560.1.11	74	PIG	Campylobacter_coli	828	2728	4	0.5	1	64	16	16	gyrA_T86I	OXA-61-tet(O)-cmeA-cmeB-cmeC-cmeR
2018.TE.15560.1.12	75	PIG	Campylobacter_coli	828	1108	0.5	2	1	16	16	16		OXA-61-tet(O)-cmeA-cmeB-cmeC-cmeR
2018.TE.15560.1.13*	76	PIG	Campylobacter_coli	NF	10329	0.12	32	1	16	16	16		OXA-61-tet(O)-cmeA-cmeB-cmeC-cmeR
2018.TE.15560.1.14*	77	PIG	Campylobacter_coli	NF	10330	4	2	1	64	16	16	gyrA_T86I	OXA-61-tet(O)-cmeA-cmeB-cmeC-cmeR
2018.TE.15560.1.15	78	PIG	Campylobacter_coli	828	854	4	2	1	64	16	16	gyrA_T86I	OXA-61-tet(O)-cmeA-cmeB-cmeC-cmeR
2018.TE.15560.1.16	79	PIG	Campylobacter_coli	828	829	4	1	2	64	16	16	gyrA_T86I	OXA-61-tet(O)-cmeA-cmeB-cmeC-cmeR
2018.TE.15560.1.17	80	PIG	Campylobacter_coli	828	829	4	2	1	64	16	16	gyrA_T86I	OXA-61-tet(O)-cmeA-cmeB-cmeC-cmeR
2018.TE.15560.1.18	81	PIG	Campylobacter_coli	828	854	4	2	16	64	16	16	gyrA_T86I	APH(3')-OXA-61-tet(O)-cmeA-cmeB-cmeC-cmeR
2018.TE.15560.1.19*	82	PIG	Campylobacter_coli	NF	10331	4	32	16	64	16	16	gyrA_T86I; 23S_A2075G	OXA-61-tet(O)-cmeA-cmeB-cmeC-cmeR
2018.TE.15560.1.2	83	PIG	Campylobacter_coli	828	9291	0.25	1	0.5	8	16	16		OXA-61-tet(O)-cmeA-cmeB-cmeC-cmeR
2018.TE.15560.1.20	84	PIG	Campylobacter_coli	828	9275	4	32	1	64	16	16	gyrA_T86I; 23S_A2075G	OXA-61-tet(O)-cmeA-cmeB-cmeC-cmeR
2018.TE.15560.1.21	85	PIG	Campylobacter_coli	828	4950	4	0.5	0.5	64	16	16	gyrA_T86I	OXA-61-tet(O)-cmeA-cmeB-cmeC-cmeR
2018.TE.15560.1.22	86	PIG	Campylobacter_coli	828	3347	0.12	32	16	8	16	16		APH(3')-OXA-61
2018.TE.15560.1.23	87	PIG	Campylobacter_coli	828	828	4	32	0.5	64	16	16		APH(3')-OXA-61
2018.TE.15560.1.24	88	PIG	Campylobacter_coli	828	9275	4	32	0.5	64	16	16	gyrA_T86I; 23S_A2075G	OXA-61-tet(O)-cmeA-cmeB-cmeC-cmeR
2018.TE.15560.1.25	89	PIG	Campylobacter_coli	828	829	4	1	1	64	16	16	gyrA_T86I	OXA-61
2018.TE.15560.1.26	90	PIG	Campylobacter_coli	828	828	4	32	16	64	16	16
2018.TE.15560.1.27	91	PIG	Campylobacter_coli	828	9275	4	32	0.5	64	16	16	gyrA_T86I; 23S_A2075G	OXA-61-tet(O)-cmeA-cmeB-cmeC-cmeR
2018.TE.15560.1.28	92	PIG	Campylobacter_coli	828	9284	4	1	0.5	64	16	16	gyrA_T86I	OXA-61-tet(O)-cmeA-cmeB-cmeC-cmeR
2018.TE.15560.1.29	93	PIG	Campylobacter_coli	828	9284	4	32	0.5	64	16	16		OXA-61-cmeA
2018.TE.15560.1.30	94	PIG	Campylobacter_coli	828	1117	0.12	0.5	0.5	8	16	16		OXA-61-cmeA-cmeB-cmeC-cmeR
2018.TE.15560.1.31	95	PIG	Campylobacter_coli	NF	860	4	32	0.5	64	16	16		OXA-61-cmeA
2018.TE.15560.1.32	96	PIG	Campylobacter_coli	828	854	4	0.5	0.5	64	4	16	gyrA_T86I	tet(O)-cmeA-cmeB-cmeC-cmeR
2018.TE.15560.1.33	97	PIG	Campylobacter_coli	828	1055	4	32	0.5	64	16	16	gyrA_T86I; 23S_A2075G	OXA-61-cmeA-cmeB-cmeC-cmeR
2018.TE.15560.1.34*	98	PIG	Campylobacter_coli	NF	10325	4	32	16	64	16	16	gyrA_T86I; 23S_A2075G	APH(3')-cmeA-cmeB-cmeC-cmeR
2018.TE.15560.1.35	99	PIG	Campylobacter_coli	828	854	0.12	32	16	16	16	16		OXA-61-cmeA-cmeB-cmeC-cmeR
2018.TE.15560.1.36	100	PIG	Campylobacter_coli	828	893	4	32	16	64	16	16	gyrA_T86I; 23S_A2075G	APH(3')-OXA-61-cmeA
2018.TE.15560.1.37	101	PIG	Campylobacter_coli	828	828	0.12	4	1	16	8	1		OXA-61-cmeA
2018.TE.15560.1.4	102	PIG	Campylobacter_coli	828	890	4	0.5	16	64	16	16	gyrA_T86I	APH(3')-cmeA-cmeB-cmeC-cmeR
2018.TE.15560.1.45	103	PIG	Campylobacter_coli	828	3347	0.12	2	1	16	16	16		APH(3')-OXA-61-cmeA
2018.TE.15560.1.6	104	PIG	Campylobacter_coli	828	9273	0.06	1	1	8	16	16		OXA-61-tet(O)-cmeA-cmeB-cmeC-cmeR
2018.TE.15560.1.7	105	PIG	Campylobacter_coli	828	9273	0.06	0.5	1	8	16	16		OXA-61-tet(O)-cmeA-cmeB-cmeC-cmeR
2018.TE.15560.1.8	106	PIG	Campylobacter_coli	828	3336	4	0.5	2	32	8	16	gyrA_T86I	OXA-61-cmeA-cmeB-cmeC-cmeR
2018.TE.15560.1.9	107	PIG	Campylobacter_coli	828	9275	4	32	1	64	16	16	gyrA_T86I; 23S_A2075G	OXA-61-tet(O)-cmeA-cmeB-cmeC-cmeR
2018.TE.16069.1.10	108	PIG	Campylobacter_coli	828	888	4	32	0.5	64	4	16	gyrA_T86I; 23S_A2075G	tet(O)-cmeA-cmeB-cmeC-cmeR
2018.TE.16069.1.100*	109	PIG	Campylobacter_coli	NF	10307	0.12	1	1	8	16	16		tet(O)-cmeA-cmeB-cmeC-cmeR
2018.TE.16069.1.11	110	PIG	Campylobacter_coli	828	3347	16	0.06	16	32	4	2		APH(3')-OXA-61-cmeA-cmeB-cmeC-cmeR
2018.TE.16069.1.13	111	PIG	Campylobacter_coli	828	1145	0.06	0.5	0.25	2	16	16		APH(3')-OXA-61-cmeA-cmeB-cmeC-cmeR
2018.TE.16069.1.14	112	PIG	Campylobacter_coli	828	1145	0.06	0.5	0.5	4	16	16		APH(3')-OXA-61-cmeA-cmeB-cmeC-cmeR
2018.TE.16069.1.15	113	PIG	Campylobacter_coli	828	1145	0.06	0.5	0.25	2	16	16		APH(3')-OXA-61-cmeA-cmeB-cmeC-cmeR
2018.TE.16069.1.17*	114	PIG	Campylobacter_coli	NF	10332	4	32	0.12	64	16	16	gyrA_T86I	APH(3')-cmeA
2018.TE.16069.1.19	115	PIG	Campylobacter_coli	828	9285	16	0.06	16	32	4	2		OXA-61-tet(O)-cmeA-cmeB-cmeC-cmeR
2018.TE.16069.1.2	116	PIG	Campylobacter_coli	828	854	4	32	0.5	64	16	16	gyrA_T86I; 23S_A2075G	tet(O)-cmeA-cmeB-cmeC-cmeR
2018.TE.16069.1.20	117	PIG	Campylobacter_coli	828	1016	16	4	16	0.5	64	2	gyrA_T86I	APH(3')-tet(O)-cmeA-cmeB-cmeC-cmeR
2018.TE.16069.1.21	118	PIG	Campylobacter_coli	828	9286	16	4	16	0.5	64	4	gyrA_T86I	tet(O)-cmeA-cmeB-cmeC-cmeR
2018.TE.16069.1.22	119	PIG	Campylobacter_coli	828	854	4	2	0.5	64	16	16		cmeA-cmeB-cmeC-cmeR
2018.TE.16069.1.24	120	PIG	Campylobacter_coli	828	9264	4	32	0.5	64	16	16	gyrA_T86I; 23S_A2075G	tet(O)-cmeA-cmeB-cmeC-cmeR
2018.TE.16069.1.25	121	PIG	Campylobacter_coli	828	9264	4	32	2	64	16	16	gyrA_T86I; 23S_A2075G	tet(O)-cmeA-cmeB-cmeC-cmeR
2018.TE.16069.1.26	122	PIG	Campylobacter_coli	828	854	2	2	1	64	16	2		OXA-61-tet(O)-cmeA-cmeB-cmeC-cmeR
2018.TE.16069.1.27	123	PIG	Campylobacter_coli	828	9264	4	32	0.5	64	16	16	gyrA_T86I; 23S_A2075G	tet(O)-cmeA-cmeB-cmeC-cmeR
2018.TE.16069.1.3	124	PIG	Campylobacter_coli	828	1100	4	32	0.5	64	2	16	gyrA_T86I; 23S_A2075G	cmeA
2018.TE.16069.1.31*	125	PIG	Campylobacter_coli	NF	10333	4	32	0.5	64	16	16	gyrA_T86I; 23S_A2075G	cmeA-cmeB
2018.TE.16069.1.33*	126	PIG	Campylobacter_coli	NF	10327	4	32	0.12	64	2	16	gyrA_T86I; 23S_A2075G	OXA-61-cmeA-cmeB-cmeC-cmeR
2018.TE.16069.1.34	127	PIG	Campylobacter_coli	828	854	0.25	1	1	8	16	16		tet(O)-cmeA-cmeB-cmeC-cmeR
2018.TE.16069.1.35	128	PIG	Campylobacter_coli	828	9284	4	1	0.5	64	16	16	gyrA_T86I	OXA-61-tet(O)-cmeA-cmeB-cmeC-cmeR
2018.TE.16069.1.37	129	PIG	Campylobacter_coli	828	9264	0.25	32	2	8	16	16	gyrA_T86I; 23S_A2075G	tet(O)-cmeA-cmeB-cmeC-cmeR
2018.TE.16069.1.39	130	PIG	Campylobacter_coli	828	1068	0.5	32	2	8	16	16		OXA-61-tet(O)-cmeA-cmeB-cmeC-cmeR
2018.TE.16069.1.4	131	PIG	Campylobacter_coli	NF	1617	4	32	1	64	16	16	gyrA_T86I; 23S_A2075G	tet(O)-cmeA-cmeB-cmeC-cmeR
2018.TE.16069.1.40	132	PIG	Campylobacter_coli	NF	1591	16	4	16	32	64	2	gyrA_T86I; 23S_A2075G	tet(O)-cmeA-cmeB-cmeC-cmeR
2018.TE.16069.1.41	133	PIG	Campylobacter_coli	828	9263	16	4	16	8	64	4	gyrA_T86I
2018.TE.16069.1.42	134	PIG	Campylobacter_coli	828	2877	36	4	16	32	64	2	gyrA_T86I; 23S_A2075G
2018.TE.16069.1.43	135	PIG	Campylobacter_coli	828	2877	36	32	16	64	16	16	gyrA_T86I; 23S_A2075G
2018.TE.16069.1.44	136	PIG	Campylobacter_coli	828	1016	16	4	16	2	64	4	gyrA_T86I	APH(3')-cmeA-cmeB-cmeC-cmeR
2018.TE.16069.1.47	137	PIG	Campylobacter_coli	828	9264	4	32	1	64	16	16	gyrA_T86I; 23S_A2075G	tet(O)-cmeA-cmeB-cmeC-cmeR
2018.TE.16069.1.48	138	PIG	Campylobacter_coli	NF	1617	4	32	0.5	64	16	16	gyrA_T86I; 23S_A2075G	tet(O)-cmeA-cmeB-cmeC-cmeR
2018.TE.16069.1.49	139	PIG	Campylobacter_jejuni	42	42	0.12	0.5	1	16	4	0.5		cmeA-cmeB-cmeC-cmeR
2018.TE.16069.1.5	140	PIG	Campylobacter_coli	828	1016	4	0.5	16	64	16	16	gyrA_T86I	APH(3')-cmeA-cmeB-cmeC-cmeR
2018.TE.16069.1.50	141	PIG	Campylobacter_jejuni	21	21	0.06	0.5	0.25	2	1	0.25		OXA-61-tet(O)-cmeA-cmeB-cmeC-cmeR
2018.TE.16069.1.51	142	PIG	Campylobacter_coli	828	7688	4	32	1	64	16	16	gyrA_T86I; 23S_A2075G	OXA-61-cmeA-cmeB-cmeC-cmeR
2018.TE.16069.1.52	143	PIG	Campylobacter_coli	828	828	0.25	4	2	16	8	1		OXA-61-cmeA-cmeB-cmeC-cmeR
2018.TE.16069.1.55	144	PIG	Campylobacter_coli	828	9266	4	2	1	64	16	16	gyrA_T86I	OXA-61-tet(O)-cmeA-cmeB-cmeC-cmeR
2018.TE.16069.1.56	145	PIG	Campylobacter_coli	828	854	0.25	1	1	8	16	16
2018.TE.16069.1.57	146	PIG	Campylobacter_coli	828	1103	17	2	0.5	64	16	16		OXA-61-tet(O)-cmeA-cmeB-cmeC-cmeR
2018.TE.16069.1.58	147	PIG	Campylobacter_coli	828	1417	4	2	0.5	64	16	16	gyrA_T86I	tet(O)-cmeA-cmeB-cmeC-cmeR
2018.TE.16069.1.59	148	PIG	Campylobacter_coli	828	1417	4	0.5	1	64	16	16	gyrA_T86I	OXA-61-tet(O)-cmeA-cmeB-cmeC-cmeR
2018.TE.16069.1.61	149	PIG	Campylobacter_coli	828	1427	4	1	1	64	16	16	gyrA_T86I	OXA-61-cmeA
2018.TE.16069.1.62	150	PIG	Campylobacter_coli	828	1417	4	32	16	64	16	16	gyrA_T86I; 23S_A2075G	APH(3')
2018.TE.16069.1.63	151	PIG	Campylobacter_coli	828	1058	4	32	16	64	16	16	gyrA_T86I; 23S_A2075G
2018.TE.16069.1.65	152	PIG	Campylobacter_coli	828	1056	0.12	2	1	16	4	16		OXA-61-tet(O)-cmeA-cmeB-cmeC-cmeR
2018.TE.16069.1.67	153	PIG	Campylobacter_coli	828	1108	0.25	1	1	8	16	16		OXA-61-tet(O)-cmeA-cmeB-cmeC-cmeR
2018.TE.16069.1.68	154	PIG	Campylobacter_coli	828	1108	0.25	2	1	16	16	16		OXA-61-tet(O)-cmeA-cmeB-cmeC-cmeR
2018.TE.16069.1.69	155	PIG	Campylobacter_coli	828	1108	4	2	1	64	16	16
2018.TE.16069.1.70	156	PIG	Campylobacter_coli	828	1108	0.25	2	1	16	16	16		OXA-61-tet(O)-cmeA-cmeB-cmeC-cmeR
2018.TE.16069.1.72	157	PIG	Campylobacter_coli	NF	1617	4	32	0.5	64	16	16	gyrA_T86I; 23S_A2075G	tet(O)-cmeA-cmeB-cmeC-cmeR
2018.TE.16069.1.73	158	PIG	Campylobacter_coli	NF	1617	4	32	0.5	64	16	16	gyrA_T86I; 23S_A2075G	tet(O)-cmeA-cmeB-cmeC-cmeR
2018.TE.16069.1.75	159	PIG	Campylobacter_coli	828	9264	4	32	16	64	16	16	gyrA_T86I; 23S_A2075G	cmeA
2018.TE.16069.1.77	160	PIG	Campylobacter_coli	828	890	4	32	16	64	16	16		cmeA
2018.TE.16069.1.78	161	PIG	Campylobacter_coli	828	1068	4	32	1	64	16	16	gyrA_T86I; 23S_A2075G	OXA-61-tet(O)-cmeA-cmeB-cmeC-cmeR
2018.TE.16069.1.8	162	PIG	Campylobacter_coli	828	1016	4	32	0.5	64	16	16	gyrA_T86I; 23S_A2075G	tet(O)-cmeA-cmeB-cmeC-cmeR
2018.TE.16069.1.80	163	PIG	Campylobacter_coli	828	1108	0.25	1	0.5	8	16	1		OXA-61-cmeA-cmeB-cmeC-cmeR
2018.TE.16069.1.82	164	PIG	Campylobacter_coli	NF	9270	4	0.5	16	64	16	16	gyrA_T86I	cmeA-cmeB-cmeC-cmeR
2018.TE.16069.1.83	165	PIG	Campylobacter_coli	828	4312	0.25	2	2	16	16	16		OXA-61-tet(O)-cmeA-cmeB-cmeC-cmeR
2018.TE.16069.1.86	166	PIG	Campylobacter_coli	828	1145	4	2	1	64	16	16	gyrA_T86I	tet(O)-cmeA-cmeB-cmeC-cmeR
2018.TE.16069.1.87	167	PIG	Campylobacter_coli	828	1571	4	0.5	1	8	16	16		tet(O)-cmeA-cmeB-cmeC-cmeR
2018.TE.16069.1.88	168	PIG	Campylobacter_coli	828	1108	0.06	0.5	4	4	16	16		OXA-61
2018.TE.16069.1.9	169	PIG	Campylobacter_coli	828	1016	4	1	16	64	16	16	gyrA_T86I	cmeA-cmeB-cmeC-cmeR
2018.TE.16069.1.90	170	PIG	Campylobacter_coli	828	1571	0.06	2	1	8	16	16		tet(O)-cmeA-cmeB-cmeC-cmeR
2018.TE.16069.1.91	171	PIG	Campylobacter_coli	828	1108	0.25	2	0.5	8	16	16		OXA-61-tet(O)-cmeA-cmeB-cmeC-cmeR
2018.TE.16069.1.92	172	PIG	Campylobacter_coli	NF	1617	4	32	0.5	64	16	16		cmeA-cmeB
2018.TE.16069.1.96	173	PIG	Campylobacter_coli	828	854	0.06	0.5	0.5	8	16	16		tet(O)-cmeA-cmeB-cmeC-cmeR
2018.TE.16069.1.97	174	PIG	Campylobacter_coli	828	1016	16	4	16	32	64	2	gyrA_T86I; 23S_A2075G	tet(O)-cmeA-cmeB-cmeC-cmeR
2018.TE.16069.1.98	175	PIG	Campylobacter_coli	828	854	16	4	16	32	64	2
2018.TE.16069.1.99	176	PIG	Campylobacter_coli	828	1016	16	4	16	32	64	2	gyrA_T86I; 23S_A2075G	tet(O)-cmeA-cmeB-cmeC-cmeR
2019.TE.25696.1.62	177	PIG	Campylobacter_coli	828	854	0.12	1	0.5	8	16	4	rpsL_K88R	OXA-61-tet(O)-cmeA-cmeB-cmeC-cmeR
2019.TE.25696.1.63	178	PIG	Campylobacter_coli	828	1556	0.12	1	0.5	8	4	0.5		OXA-61-cmeA-cmeB-cmeC-cmeR
2019.TE.15796.1.10	179	WILD BOAR	Campylobacter_coli	828	1016	0.12	1	1	8	16	64		tet(O)-cmeA-cmeB-cmeC-cmeR
2019.TE.15796.1.11	180	WILD BOAR	Campylobacter_coli	NF	1680	0.12	1	1	8	4	0.5		OXA-61-cmeA-cmeB-cmeC-cmeR
2019.TE.15796.1.12	181	WILD BOAR	Campylobacter_coli	NF	1680	0.12	1	0.5	8	2	0.5		OXA-61-cmeA-cmeB-cmeC-cmeR
2019.TE.15796.1.14	182	WILD BOAR	Campylobacter_coli	828	1055	0.12	1	1	8	4	0.5		cmeA-cmeB-cmeC-cmeR
2019.TE.15796.1.15	183	WILD BOAR	Campylobacter_jejuni	354	2863	8	1	0.25	2	1	8	gyrA_T86I	OXA-61-tet(O)-cmeA-cmeB-cmeC-cmeR
2019.TE.15796.1.16	184	WILD BOAR	Campylobacter_coli	NF	5292	0.12	1	0.5	4	16	64		tet(O)-cmeA-cmeB-cmeC-cmeR
2019.TE.15796.1.17	185	WILD BOAR	Campylobacter_coli	828	1055	0.25	1	2	16	16	2		cmeA-cmeB-cmeC-cmeR
2019.TE.15796.1.18	186	WILD BOAR	Campylobacter_coli	828	1055	0.12	1	1	8	4	1		cmeA-cmeB-cmeC-cmeR
2019.TE.15796.1.19	187	WILD BOAR	Campylobacter_coli	828	1016	0.12	1	1	8	16	64		tet(O)-cmeA-cmeB-cmeC-cmeR
2019.TE.15796.1.2*	188	WILD BOAR	Campylobacter_coli	NF	10334	8	1	1	64	16	0.5	gyrA_T86I	cmeA-cmeB-cmeC-cmeR
2019.TE.15796.1.20	189	WILD BOAR	Campylobacter_coli	828	1055	0.25	1	4	16	8	2		cmeA-cmeB-cmeC-cmeR
2019.TE.15796.1.21	190	WILD BOAR	Campylobacter_coli	828	1055	0.25	1	4	16	8	2		cmeA-cmeB-cmeC-cmeR
2019.TE.15796.1.22	191	WILD BOAR	Campylobacter_coli	828	1055	0.12	1	1	8	4	0.5		cmeA-cmeB-cmeC-cmeR
2019.TE.15796.1.23	192	WILD BOAR	Campylobacter_coli	828	1055	0.12	1	2	8	4	1		cmeA-cmeB-cmeC-cmeR
2019.TE.15796.1.24	193	WILD BOAR	Campylobacter_coli	828	1055	0.12	1	1	8	4	0.5		cmeA-cmeB-cmeC-cmeR
2019.TE.15796.1.25	194	WILD BOAR	Campylobacter_coli	828	1055	0.25	2	2	32	8	2		cmeA
2019.TE.15796.1.26	195	WILD BOAR	Campylobacter_coli	828	1016	0.25	2	2	32	8	2		tet(O)-cmeA-cmeB-cmeC-cmeR
2019.TE.15796.1.27	196	WILD BOAR	Campylobacter_coli	828	1016	0.25	2	2	32	8	2		tet(O)-cmeA-cmeB-cmeC-cmeR
2019.TE.15796.1.28	197	WILD BOAR	Campylobacter_coli	828	1055	0.12	1	2	16	8	1		cmeA-cmeB-cmeC-cmeR
2019.TE.15796.1.29	198	WILD BOAR	Campylobacter_coli	NF	1009	4	1	1	64	16	0.5		OXA-61-cmeA-cmeB-cmeC-cmeR
2019.TE.15796.1.3	199	WILD BOAR	Campylobacter_coli	828	1016	0.12	1	1	8	16	64		tet(O)-cmeA-cmeB-cmeC-cmeR
2019.TE.15796.1.30	200	WILD BOAR	Campylobacter_coli	NF	1680	0.25	4	0.5	8	2	4		OXA-61-cmeA-cmeB-cmeC-cmeR
2019.TE.15796.1.31	201	WILD BOAR	Campylobacter_coli	828	1417	0.12	2	1	8	16	2		OXA-61-cmeA-cmeB-cmeC-cmeR
2019.TE.15796.1.32	202	WILD BOAR	Campylobacter_coli	NF	1009	0.12	1	0.5	8	4	0.5		OXA-61-cmeA-cmeB-cmeC-cmeR
2019.TE.15796.1.33	203	WILD BOAR	Campylobacter_coli	828	827	0.25	1	1	8	4	1		OXA-61-cmeA-cmeB-cmeC-cmeR
2019.TE.15796.1.34	204	WILD BOAR	Campylobacter_coli	NF	1009	0.12	1	0.5	8	2	0.5		OXA-61-cmeA-cmeB-cmeC-cmeR
2019.TE.15796.1.35*	205	WILD BOAR	Campylobacter_coli	NF	10334	8	1	0.5	64	16	0.5	gyrA_T86I	cmeA-cmeB-cmeC-cmeR
2019.TE.15796.1.36*	206	WILD BOAR	Campylobacter_coli	NF	10334	8	1	1	64	16	0.5	gyrA_T86I	cmeA-cmeB-cmeC-cmeR
2019.TE.15796.1.37	207	WILD BOAR	Campylobacter_coli	828	1055	0.12	1	1	8	4	0.5		cmeA-cmeB-cmeC-cmeR
2019.TE.15796.1.38	208	WILD BOAR	Campylobacter_coli	828	1055	0.12	1	0.5	8	2	0.5		cmeA-cmeB-cmeC-cmeR
2019.TE.15796.1.39	209	WILD BOAR	Campylobacter_coli	828	1055	0.12	1	2	16	8	2		cmeA-cmeB-cmeC-cmeR
2019.TE.15796.1.4	210	WILD BOAR	Campylobacter_coli	828	1055	0.25	2	2	32	8	2		cmeA-cmeB-cmeC-cmeR
2019.TE.15796.1.5	211	WILD BOAR	Campylobacter_coli	828	1055	0.5	1	1	16	4	2		cmeA-cmeB-cmeC-cmeR
2019.TE.15796.1.7	212	WILD BOAR	Campylobacter_coli	828	1055	0.12	1	0.5	4	4	0.5		cmeA-cmeB-cmeC-cmeR
2019.TE.15796.1.8	213	WILD BOAR	Campylobacter_coli	NF	1450	16	0.5	0.5	64	16	64		tet(O)-cmeA-cmeB-cmeC-cmeR
2019.TE.15796.1.9	214	WILD BOAR	Campylobacter_coli	828	1417	0.12	1	1	8	16	0.5		OXA-61-cmeA-cmeB-cmeC-cmeR
2019.TE.25696.1.27	215	WILD BOAR	Campylobacter_coli	828	1417	0.12	1	1	8	16	0.5		OXA-61-cmeA-cmeB-cmeC-cmeR
2019.TE.25696.1.28	216	WILD BOAR	Campylobacter_coli	828	1417	0.12	1	2	8	16	1		OXA-61-cmeA-cmeB-cmeC-cmeR
2019.TE.25696.1.29	217	WILD BOAR	Campylobacter_coli	828	1417	0.12	1	2	8	16	1		OXA-61-cmeA-cmeB
2019.TE.25696.1.30	218	WILD BOAR	Campylobacter_coli	828	1417	0.12	1	1	4	16	0.5		OXA-61-cmeA-cmeB-cmeC-cmeR
2019.TE.25696.1.31	219	WILD BOAR	Campylobacter_coli	828	1417	2	1	16	64	16	0.5		OXA-61-cmeA-cmeB-cmeC-cmeR
2019.TE.25696.1.32	220	WILD BOAR	Campylobacter_coli	828	1417	0.12	1	1	4	16	0.5		OXA-61-cmeA-cmeB-cmeC-cmeR
2019.TE.25696.1.33	221	WILD BOAR	Campylobacter_coli	NF	1009	0.5	1	4	64	16	32		OXA-61-cmeA-cmeB-cmeC-cmeR
2019.TE.25696.1.34	222	WILD BOAR	Campylobacter_coli	NF	1009	0.5	1	8	64	16	32		OXA-61-cmeA-cmeB-cmeC-cmeR
2019.TE.25696.1.36	223	WILD BOAR	Campylobacter_coli	828	1055	1	1	8	64	16	64		cmeA-cmeB-cmeC-cmeR
2019.TE.25696.1.37	224	WILD BOAR	Campylobacter_coli	828	1055	0.25	2	2	16	8	2		cmeA-cmeB-cmeC-cmeR
2019.TE.25696.1.38	225	WILD BOAR	Campylobacter_coli	NF	5292	0.12	1	1	8	16	64		tet(O)-cmeA-cmeB-cmeC-cmeR
2019.TE.25696.1.39	226	WILD BOAR	Campylobacter_coli	828	830	0.25	1	1	8	16	64		cmeA
2019.TE.25696.1.40	227	WILD BOAR	Campylobacter_coli	828	830	0.25	1	1	16	4	0.5		cmeA-cmeB-cmeC-cmeR
2019.TE.25696.1.41	228	WILD BOAR	Campylobacter_coli	NF	5292	0.25	2	2	16	16	64		tet(O)-cmeA-cmeB-cmeC-cmeR
2019.TE.25696.1.42	229	WILD BOAR	Campylobacter_coli	NF	5292	0.25	1	1	8	16	64		tet(O)-cmeA-cmeB-cmeC-cmeR
2019.TE.25696.1.43	230	WILD BOAR	Campylobacter_jejuni	283	267	0.12	1	0.5	8	2	0.5		OXA-61-cmeA-cmeB-cmeC-cmeR
2019.TE.25696.1.44	231	WILD BOAR	Campylobacter_jejuni	283	267	0.25	1	1	8	4	1		OXA-61-cmeA-cmeB-cmeC-cmeR
2019.TE.25696.1.45	232	WILD BOAR	Campylobacter_jejuni	283	267	0.12	1	1	8	8	0.5		OXA-61-cmeA-cmeB-cmeC-cmeR
2019.TE.25696.1.46	233	WILD BOAR	Campylobacter_jejuni	283	267	0.5	1	1	64	2	0.5		OXA-61-cmeA-cmeB-cmeC-cmeR
2019.TE.25696.1.47	234	WILD BOAR	Campylobacter_coli	828	827	0.12	1	1	8	4	0.5		OXA-61-cmeA-cmeB-cmeC-cmeR
2019.TE.25696.1.48	235	WILD BOAR	Campylobacter_coli	828	827	0.12	1	2	8	8	0.5		OXA-61-cmeA-cmeB-cmeC-cmeR
2019.TE.25696.1.49	236	WILD BOAR	Campylobacter_coli	828	827	0.25	2	4	8	8	1		OXA-61-cmeA-cmeB-cmeC-cmeR
2019.TE.25696.1.50	237	WILD BOAR	Campylobacter_coli	828	7159	16	64	1	64	4	64	gyrA_T86I; 23S_A2075G	OXA-61-tet(O)-cmeA-cmeB-cmeC-cmeR
2019.TE.25696.1.76	238	WILD BOAR	Campylobacter_coli	828	7159	8	32	1	64	4	64	gyrA_T86I; 23S_A2075G	OXA-61-tet(O)-cmeA-cmeB-cmeC-cmeR
